# Supplementary material for: Binding Mechanism of Inhibitors to CDK6 Deciphered by Multiple Independent Molecular Dynamics Simulations and Free Energy Predictions
Source: Molecules. 2025 Feb 20;30(5):979. doi: 10.3390/molecules30050979 (PMC11901890; doi:10.3390/molecules30050979)
Supplement: Supplementary file 1 [file molecules-30-00979-s001.zip]

Archive with 1 entries (1 files):
- molecules-3407076-supplementary.pdf
